# Supplementary material for: Mapping of Micro-Tom BAC-End Sequences to the Reference Tomato Genome Reveals Possible Genome Rearrangements and Polymorphisms
Source: Int J Plant Genomics. 2012 Nov 27;2012:437026. doi: 10.1155/2012/437026 (PMC3514829; doi:10.1155/2012/437026)
Supplement: Supplementary file 1 — Supplementary Table 1: The integrity of the hypothetical BAC contigs was confirmed by linking to the DNA markers on two genetic maps, AMF2 and MMF2. Supplementary Table 2: SNPs and Indels between Micro-Tom and “Heinz 1706” were identified. Among the SNPs and Indels found, 171,792 were mapped on 12 chromosomes, and 2,635 were mapped on pseudomolecules with no chromosomal information (SL2.40ch00 of the tomato whole-genome shotgun chromosomes). [file 437026.f1.xlsx]

## Sheet: Sheet1
Supplemental Table 1. Result of matching BES to DNA markers
Chr	BAC	End1	From	To	End2	From	To	End	Marker	LG_AMF2	Pos_AMF2	LG_MMF2	Pos_MMF2	Micro-Tom	Heinz 1706	End	Marker	LG_AMF2	Pos_AMF2	LG_MMF2	Pos_MMF2	Micro-Tom	Heinz 1706	SNP position	SNP position
SL2.40ch01	MTBAC037O20	SP6	350205	351032	T7	453750	454510	SP6	TES1019	1	1.355	.	.	.	.	.	.	.	.	.	.	.	.
SL2.40ch01	MTBAC097L08	T7	77834615	77835313	SP6	77959025	77959748	SP6	TEI0549	1	114.769	.	.	.	.	.	.	.	.	.	.	.	.
SL2.40ch01	MTBAC057H16	T7	78628199	78629076	SP6	78739642	78740417	SP6	19192_331	1	124.111	1	98.841	A	G	.	.	.	.	.	.	.	.	SL2.40ch01	78740270
SL2.40ch01	MTBAC074I21	T7	2221549	2222147	SP6	2342806	2343427	SP6	4607_633	1	27.847	1	14.015	T	C	.	.	.	.	.	.	.	.	SL2.40ch01	2343319
SL2.40ch01	MTBAC049A12	T7	2713870	2714578	SP6	2810564	2811361	.	.	.	.	.	.	.	.	T7	6053_184	1	30.099	1	20.071	A	T	SL2.40ch01	2714312
SL2.40ch01	MTBAC051H08	T7	350211	351048	SP6	450657	451375	.	.	.	.	.	.	.	.	T7	TES1019	1	1.355	.	.	.	.
SL2.40ch02	MTBAC077K16	SP6	15571607	15572271	T7	15693100	15693827	SP6	2302_384	2	22.933	2	0.748	G	A	.	.	.	.	.	.	.	.	SL2.40ch02	15571732
SL2.40ch02	MTBAC104B08	SP6	2181563	2182262	T7	2280184	2281093	.	.	.	.	.	.	.	.	T7	TGS0903	2	22.527	.	.	.	.
SL2.40ch03	MTBAC119J03	T7	56237380	56238188	SP6	56327538	56328359	SP6	TES1218	3	83.729	.	.	.	.	.	.	.	.	.	.	.	.
SL2.40ch03	MTBAC139B08	T7	56252614	56253469	SP6	56327617	56328359	SP6	TES1218	3	83.729	.	.	.	.	.	.	.	.	.	.	.	.
SL2.40ch03	MTBAC036M15	SP6	61261357	61262159	T7	61358821	61359580	SP6	TGS1346	3	118.832	.	.	.	.	.	.	.	.	.	.	.	.
SL2.40ch03	MTBAC114O11	T7	46090271	46090703	SP6	46175234	46175884	SP6	3046_230	3	51.269	3	55.523	G	T	.	.	.	.	.	.	.	.	SL2.40ch03	46175803
SL2.40ch03	MTBAC074M23	SP6	56398072	56398506	T7	56454668	56455284	SP6	43_1626	3	83.695	3	87.864	G	C	.	.	.	.	.	.	.	.	SL2.40ch03	56398257
SL2.40ch03	MTBAC014G24	SP6	56349846	56350629	T7	56397232	56398051	.	.	.	.	.	.	.	.	T7	TEI0146	3	83.71	.	.	.	.
SL2.40ch03	MTBAC101G15	T7	7047704	7048637	SP6	7132684	7133483	.	.	.	.	.	.	.	.	T7	TGS1449	3	26.919	.	.	.	.
SL2.40ch04	MTBAC010K04	T7	62521978	62522592	SP6	62611943	62612652	SP6	TEI0836	4	115.752	.	.	.	.	T7	11502_1424	4	115.163	4	112.772	C	A	SL2.40ch04	62522423
SL2.40ch04	MTBAC089C08	T7	62933021	62933841	SP6	63020266	63020971	.	.	.	.	.	.	.	.	T7	3913_628	4	117.01	4	113.514	T	C	SL2.40ch04	62933275
SL2.40ch04	MTBAC002L08	SP6	61939700	61940294	T7	62035332	62036020	.	.	.	.	.	.	.	.	T7	TGS1126	4	114.21	.	.	.	.
SL2.40ch05	MTBAC136I17	SP6	60225493	60226176	T7	60323170	60324007	SP6	TGS0645	5	52.144	.	.	.	.	.	.	.	.	.	.	.	.
SL2.40ch05	MTBAC093C13	SP6	60225494	60226342	T7	60317582	60318437	SP6	TGS0645	5	52.144	.	.	.	.	.	.	.	.	.	.	.	.
SL2.40ch05	MTBAC055D16	SP6	6848050	6848726	T7	6945244	6945885	SP6	5890_630	5	26.846	5	27.15	C	T	.	.	.	.	.	.	.	.	SL2.40ch05	6848240
SL2.40ch05	MTBAC122K21	SP6	4988857	4989707	T7	5049188	5050010	SP6	3173_646	5	5.652	5	11.589	G	C	.	.	.	.	.	.	.	.	SL2.40ch05	4988914
SL2.40ch05	MTBAC089P08	T7	5651594	5652423	SP6	5731723	5732227	.	.	.	.	.	.	.	.	T7	12600_152	5	14.089	5	17.962	G	A	SL2.40ch05	5651942
SL2.40ch05	MTBAC029J08	SP6	37395727	37396477	T7	37516092	37516809	.	.	.	.	.	.	.	.	T7	1604_647	5	40.493	5	33.304	T	G	SL2.40ch05	37516343
SL2.40ch05	MTBAC071J04	T7	60225482	60226378	SP6	60323160	60323992	.	.	.	.	.	.	.	.	T7	TGS0645	5	52.144	.	.	.	.
SL2.40ch07	MTBAC026B03	SP6	61175658	61176558	T7	61216506	61217429	SP6	TES0082	7	97.619	.	.	.	.	.	.	.	.	.	.	.	.
SL2.40ch07	MTBAC111I20	T7	61176910	61177766	SP6	61272114	61273035	.	.	.	.	.	.	.	.	T7	TES0082	7	97.619	.	.	.	.
SL2.40ch07	MTBAC086E23	T7	61176910	61177736	SP6	61275456	61276238	.	.	.	.	.	.	.	.	T7	TES0082	7	97.619	.	.	.	.
SL2.40ch08	MTBAC020H10	T7	61292721	61293456	SP6	61401700	61402360	SP6	18512_475	8	122.518	8	86.039	G	G	.	.	.	.	.	.	.	.	SL2.40ch08	61402215
SL2.40ch09	MTBAC028O24	SP6	62004337	62005183	T7	62113747	62114558	SP6	7786_877	9	81.766	9	73.951	G	A	.	.	.	.	.	.	.	.	SL2.40ch09	62004512
SL2.40ch09	MTBAC130I16	T7	61951179	61951956	SP6	62050064	62050812	SP6	14202_293	9	81.766	9	73.951	T	C	.	.	.	.	.	.	.	.	SL2.40ch09	62050696
SL2.40ch09	MTBAC005J21	T7	672808	673627	SP6	747357	748085	.	.	.	.	.	.	.	.	T7	5530_955	9	2.693	9	2.671	T	C	SL2.40ch09	673208
SL2.40ch09	MTBAC142C01	T7	1430728	1431553	SP6	1525462	1526239	.	.	.	.	.	.	.	.	T7	TEI0336	9	12.185	.	.	.	.
SL2.40ch09	MTBAC065K20	SP6	63966180	63966567	T7	64072521	64072996	.	.	.	.	.	.	.	.	T7	TEI0546	9	109.16	.	.	.	.
SL2.40ch12	MTBAC086O13	T7	1049795	1050449	SP6	1153168	1153786	SP6	13470_755	12	10.793	12	6.301	T	C	.	.	.	.	.	.	.	.	SL2.40ch12	1153514
SL2.40ch12	MTBAC076K23	SP6	64645939	64646298	T7	64769803	64770286	.	.	.	.	.	.	.	.	T7	17574_373	12	128.947	12	103.594	G	A	SL2.40ch12	64769996
DNA marker information was retrieved from previous reports [11, 12]
